# Supplementary material for: Sputum Glucose and Glycemic Control in Cystic Fibrosis-Related Diabetes: A Cross-Sectional Study
Source: PLoS One. 2015 Mar 24;10(3):e0119938. doi: 10.1371/journal.pone.0119938 (PMC4372582; doi:10.1371/journal.pone.0119938)
Supplement: S1 Dataset — (CSV) [file pone.0119938.s001.csv]

Subject #	sample date	SG (mM)	Age	Sex	Race	Glucose Tolerance	HbA1C at time	2-year average HbA1C	Total PEx admissions 2012 - 2013	Average length of admission (PEx)	BMI at time	FEV1 at time	FEF 25-75 at time	OW / OS / IP	Historic FBG	Historic 2-hr BG	Blood glucose w/in 60 min	BMI% at time	P.a. cx	Staph cx
02	2/18/14	0	17	F	1	CFRD	7.7	6.76	5	20.2	17.4	23	11	IP				6
02	2/25/2014	0	17	F	1	CFRD	6.6	6.76	5	20.2	17.3	23	11	OW				5
02	6/5/13	0.23	17	F	1	CFRD		6.76	5	20.2	16.57	23	13	OW				3	1	1
02	2/19/2014	1.15	17	F	1	CFRD	6.6	6.76	5	20.2	17.4	23	11	IP			84	6
02	11/25/13	1.33	17	F	1	CFRD		6.76	5	20.2	17.8	23	11	OW				6	1	0
02	2/14/2014	1.38	17	F	1	CFRD	6.6	6.76	5	20.2	17.3	20	9	IP				5	1	1
02	2/12/14	5.86	17	F	1	CFRD	7.7	6.76	5	20.2	17.5	20	9	IP				13	1	1
03			18	M	1	CFRD		5.97	2	15.5
04			17	M	2	IGT		5.53	2	15					83	176
05	1/27/14	1.75	15	M	1	NGT		5.4	7	14.86	21.3	38	18	OW				65	0	1
05	2/17/2014	4.46	15	M	1	NGT		5.4	7	14.86	21.2	44	21	OW				64	0	1
05	8/20/13	4.65	15	M	1	NGT	5.4	5.4	7	14.86	19.2	44	21	IP				40	1	1
06	10/28/13	0	20	M	1	IGT		6.13	6	19.67	20.3	20	6	OW	111	181		15
06	5/9/13	0	20	M	1	IGT	6.4	6.13	6	19.67	19	24	7	IP	111	181		5
06	1/27/14	0.27	20	M	1	IGT		6.13	6	19.67	20.3	18	4	OW	111	181			0	1
06	8/20/13	0.7	20	M	1	IGT	6.1	6.13	6	19.67	19.4	17	5	IP	111	181		7
06	6/10/13	1.33	20	M	1	IGT	6.4	6.13	6	19.67	19.2	24	8	OW	111	181		7	1	1
06	2/17/14	1.7	20	M	1	IGT		6.13	6	19.67	20.3	21	5	OW	111	181			1	1
06	5/14/13	2.59	20	M	1	IGT	6.4	6.13	6	19.67	19.2	22	6	OW	111	181		7
09	7/29/13	2.86	14	F	1	NGT	5.9	5.675	4	17.25	17.9	45	28	OS	95	129		32	1	0
09	12/16/13	2.9	14	F	1	NGT	5.5	5.675	4	17.25	18.7	46	27	OS	95	129		43	1	0
09	8/20/13	5.34	14	F	1	NGT	5.9	5.675	4	17.25	19.2	50	28	IP	95	129		54	1	0
09	2/17/2014	11.85	14	F	1	NGT		5.675	4	17.25	19.3	49	28	OW	95	129		48	1	0
10	11/5/13	1.39	19	M	0	CFRD	7.1	7.25	2	7.5	22.3	58	30	IP				49	0	1
11	2/26/2014	0	10	F	1	NGT		5.65	1	15	24.95	94	67	OW	92	114	111
13	11/11/13	0.97	18	M	1	CFRD		5.4	0	0	23	85	52	OW				69	0	1
14	10/7/13	0.46	13	F	1	CFRD	5.9	5.825	5	15.4	19.8	68	29	OW				70	1	1
14	2/6/2014	13.06	13	F	1	CFRD	5.6	5.825	5	15.4	17.8	72	39	IP				38	1	1
15	12/18/13	0.21	10	F	0	IGT		5.6	5	11.8	14.37	85	70	OW	91	125		8
15	2/19/14	2.29	10	F	0	IGT	5.4	5.6	5	11.8	14	98	99	OW	91	125		5	0	0
18	7/31/2013	0	20	M	0	IGT		5.4			21.6	93	61	OS	99	206			0	1
18	6/26/13	0.04	20	M	0	IGT		5.4			21.3			OS	99	206			1	0
19	10/1/13	0	15	F	2	CFRD	6.2	6.55	7	21	18.6	37	10	OS				27
19	2/11/14	0	15	F	2	CFRD	7.1	6.55	7	21	16.9			IP				4	1	0
19	2/21/2014	0	15	F	2	CFRD	7.1	6.55	7	21				IP			90
19	2/24/2014	0	15	F	2	CFRD	7.1	6.55	7	21	18.1	38	12	IP			100	19
19	2/12/14	0.5	15	F	2	CFRD	7.1	6.55	7	21	17.9			IP				13
19	2/17/2014	0.56	15	F	2	CFRD	7.1	6.55	7	21	17.9	29	9	IP
19	2/20/2014	1.42	15	F	2	CFRD	7.1	6.55	7	21	18.3			IP			105.5	21
21			21	F	0	NGT		5.2	2	10.5					82	79
23	12/23/13	0	14	F	0	NGT	6	5.7	1	7	16.9	77	67	OS
23	2/6/14	0	14	F	0	NGT	6	5.7	1	7	16.5	57	24	IP					0	1
24	2/19/14	2.69	15	F	1	IGT	5.3	5.26	2	6	19	79	115	IP	89	113
24	2/18/2014	4.32	15	F	1	IGT	5.3	5.26	2	6	19	79	115	IP	89	113			0	1
24	1/15/2014	14.75	15	F	1	IGT	5.3	5.26	2	6	18.18	61	48	OW	89	113	113	21
24	2/20/14	30.39	15	F	1	IGT	5.3	5.26	2	6		79	115	IP	89	113
25	3/26/2014	0	15	M	1	CFRD		5.35	7	21	18.4	79	51	OW	93	73			0	0
25	7/31/13	0.24	15	M	1	CFRD		5.35	7	21	16.1	87	69	OW	93	73		4	0	0
25	6/19/13	0.55	15	M	1	CFRD		5.35	7	21	16.7	88	64	OW	93	73		8	0	0
25	11/5/13	0.74	15	M	1	CFRD		5.35	7	21	18.9	81	49	IP	93	73		36
26			21	F	0	CFRD		6.825	4	23
27	10/1/13	0.06	12	M	1	CFRD	5.5	5.625	7	10.57	17	64	33	IP				35
27	12/17/13	1.44	12	M	1	CFRD		5.625	7	10.57	17.1	68	42	IP				34
28	11/20/13	5.21	14	F	1	IGT	5.9	5.76	4	9.75	22.9	81	70	IP	101	119		81	0	1
29	11/20/13	3.57	12	F	1	NGT		6.133	3	18.67	21.1	96	70	OS	114	120		80	0	1
30			12	M	1	NGT		5.45	0	0					99	129
31	10/28/13	0	9	F	1	CFRD	5.5	5.475	0	0	13.5	68	59	OW	87	143		2	1	0
31	3/19/2014	0	9	F	1	CFRD		5.475	0	0	13.95	74	65	OW	87	143		7	1	0
31	7/8/13	0	9	F	1	CFRD	5.5	5.475	0	0	13.6	78	78	OW	87	143		5	1	0
32	3/19/2014		15	M	0	IGT		5.7	3	24.67	15.7	64	47	OW	94	89	89	0	0	0
32	6/26/13	0.3	15	M	0	IGT	5.8	5.7	3	24.67	15			OS	94	89		1	0	0
33	11/11/13	31.29	14	M	1	NGT		5.9	2	15.5	19.6	75	47	IP	90	136		54	1	0
34	8/20/13	0.7	17	M	1	NGT		5.5	7	19.71	18.8	70	62	IP				13	0	0
34	7/29/13	1.89	17	M	1	NGT		5.5	7	19.71	17.4	58	34	OS				3	0	1
34	8/1/13	5.37	17	M	1	NGT		5.5	7	19.71	17	63	48	IP				1
35	11/6/13	1.98	9	F	1	NGT		5.4	1	15	18.9	103	96	OW				82	0	1
36	3/12/2014	0	12	M	0	NGT	5.6	5.6	1	7	18.24	77	54	OW	97	76	97	51	0	1
36	6/19/2013	50.29	12	M	0	NGT		5.6	1	7	18.2	89	107	OW	97	76		59
37			20	F	1	NGT		5.6	4	11					93	108
38			7	M	1	NGT		5.9	1	17					92	132
39	2/10/2014	1.64	14	M	1	IGT	5.7	5.85	1	17	18.1	92		OS	90	85			1	1
40	11/27/13	0.01	18	F	0	CFRD		5.325	6	13.2	18.1	69	63	OW				9	0	1
41	10/30/13	0	19	F	1	NGT		5.3	3	11.33	17.3	27	7	OW	95	116		3	0	1
42			13	F	1	NGT		5.96	3	12.67
43	1/29/2014	16.63	19	F	0	NGT	5.9	5.6	0	0	22.5			OW	99	127		59	1	1
44			12	F	1	IGT		5.7	0	0					85
45	3/5/2014	0	16	M	0	NGT		5.2	0	0	19.66	103	101	OW	103	123		37	0	1
K01	3/6/2014	16.83	20	F	0	NGT					19.29	90	68	OW
K02	3/6/2014	1.24	33	F	1	CFRD		5.56	7	10	21.29	42	15	OW			91
K03			33	F	0	NGT		5.8	4	15.25
K04	4/9/2014	3.41	34	F	0	NGT		6	1	5	21.88			OW
K04	3/6/2014	6.87	34	F	0	NGT		6	1	5	20.27			OW
K05	3/6/2014	2.33	42	F	0	CFRD		7.8	11	21.363636364	24.38			IP			136
K06	3/7/2014	0.09	33	F	0	CFRD		7.6333333333	1	16	19.16	52	16	IP			115.5
K07	3/19/2014	16.48	40	M	0	NGT		5.5			16.61			IP
K08	3/7/2014	14.81	27	M	0	NGT		5.7333			18.94			IP			108
K08	3/25/2014	0	27	M	0	NGT		5.7333			19.84	26	9	OW
K09	3/6/2014	0	27	M	0	NGT		6.5	6	17.166666667	18.16	24	7	IP
K10	3/11/2014	0	21	M	0	IGT		5.4			21.98	94	68	OW					1	0
K11	3/11/2014	0.89	27	M	0	NGT		5.2	0	0	20.24	34	7	OW					1	1
K12	3/11/2014	0	44	M	0	CFRD		6.2833333333			25.04	29	8	OS
K12	3/19/2014	0	44	M	0	CFRD		6.2833333333			25.07	30	7	OS
K12	4/9/2014	4.81	44	M	0	CFRD		6.2833333333			24.46			OS
K13	3/11/2014	0.72	32	F	0	NGT		6	0	0	23.63			OS			75		0	1
K14	3/11/2014	0	30	M	0	NGT		5.4	0	0	28.19	102	102	OS
K15	3/18/2014	0	31	M	0	IGT		6.4	1	16	22.6	73	53	OW
K16	3/18/2014	0	35	M	0	NGT		5.85	1	12	24.73	45	22	OW
K17	3/18/2014	0	35	F	0	NGT	5	5.128571429	4	10	20.5	35	9	OW
K18	3/18/2014	0	36	M	0	CFRD	8	8.133333333	5	6	29.63			OW			144
K19	3/11/2014	0	27	F	1	CFRD		5.5	7	10	27.51	55	37	OW
K20	3/12/2014	0	48	F	0	CFRD		7.5	2	10	28.52	35	9	OS			112
K21	3/12/2014	0	21	M	0	CFRD		6.4			21.92			OS
K22	3/12/2014	0.59	39	M	0	CFRD		6.35	4	14	26.15	37	9	OW
K23	3/12/2014	0	32	M	0	NGT		5.4	2	4	23.73	74	47	OW			84		1	1
K24	3/11/2014	0.63	25	M	1	NGT		6.5	4	15	18.98	36	13	OW			79
K24	4/9/2014	62.68	25	M	1	NGT		6.5	4	15	19.9			IP
K25	3/18/2014	0	27	M	0	NGT		5.9			22.37	88	68	OS
K26	3/19/2014	0	26	M	0	CFRD		6	1	5				OW
K27	3/19/2014	0	29	M	1	CFRD	5.9	5.8	3	9	21.28			OW
K28			32	F	0	NGT		5.75	13	19
K29	3/20/2014	11.63	27	F	1	NGT		5.45	5	10	27.05			IP					1	0
K30	3/20/2014	52.99	27	F	0	NGT			2	15				IP
K31	3/19/2014	14.19	34	F	1	CFRD		5.6875	12	17	24.02			IP			91		1	1
K32	3/25/2014	0	29	M	0	NGT		5.55	0	0	23.9	108	98	OW
K33			33	F	0	NGT		5.45	0	0
K34			36	F	0	NGT		5.7	2	9
K35			43	M	0	CFRD		6.766666667	6	11
K36	3/26/2014	0	43	M	1	CFRD		5.2	4	7	28.96			OS					1	0
K37	3/26/2014	0	32	M	0	CFRD		7.49	3	15	20.72			OW			81		1	1
K38	3/26/2014	3.93	36	M	0	NGT	4.8	4.8	8	15	21.1	26	6	OW					0	0
K39	3/19/2014	5.66	26	M	1	NGT		5.5	3	10.333333333	26.77	65	29	OW
K40			25	F	1	CFRD		5.75	11	18.272727273
K41	3/17/14	64.62	28	M	0	NGT	6.2	5.9			22.19	22.19		OW
K42	4/8/2014	0	32	F	0	CFRD		6.1125	3	12.333	21.19			OW
K43	4/8/2014	3.12	21	F	0	NGT		6	1	8	22.58			OW			105
K44	4/8/2014	1.58	51	M	0	NGT	5.8	5.4	0	0	21.19			OW					0	0
K45	4/8/2014	2.22	18	M	0	NGT					18.03			IP					0	0
K46	4/9/2014	0.86	31	M	0	IGT		5.15	1	3	19.23			OW
K47	4/9/2014 b	0.04	23	M	0	NGT		5.5	4	15	19.32			OS
K47	4/9/2014 a	0.57	23	M	0	NGT		5.5	4	15	19.32			OS
K48	4/9/2014		22	M	1	NGT		6.1
K49	4/9/2014	1.74	37	M	0	NGT		5.9			19.7			IP
K50	4/9/2014	5.99	23	M	1	NGT		6.19	1	10	20.37			IP
K51		8.4	23	M	1	NGT		6.1			18.19
